# Supplementary material for: Robot-Assisted Gait Training Combined with Conventional Physiotherapy in Postoperative Patients with Diplegic Cerebral Palsy: A Pilot Single Cohort Observational Study
Source: Sensors (Basel). 2026 Feb 25;26(5):1438. doi: 10.3390/s26051438 (PMC12987000; doi:10.3390/s26051438)
Supplement: Supplementary file 1 [file sensors-26-01438-s001.zip › Supplementary table S2.xlsx]

## Sheet: gait
				T0	T1
	Outcome	Impairment level	Normal value (SD)	Mean/Median (SD/IQR)	Mean/Median (SD/IQR)	p value Time Effect
spatio-temporal	velocity (m/s)	-	1.2 (0.2)	0.7 (0.29)	0.71 (0.3)	0.641
	velocity height (1/s)	-	80 (5)	44.78 (15.95)	45.85 (18.63)	0.578
	cadence (step/Min)	-	129.6 (8.4)	108.86 (16.92)	106.72 (16.06)	0.403
	step Width (m)	-	0.08 (0.04)	0.15 (0.05)	0.16 (0.06)	0.321
	stride Time (s)	Impaired	0.93 (0.04)	1.11 (0.16)	1.13 (0.16)	0.528
		Less Impaired		1.12 (0.17)	1.12 (0.14)	0.941
	Single Support Time (%)	Impaired	39.28 (37.25)	34.69 (4.16)	33.66 (4.28)	0.262
		Less Impaired		36.32 (3.86)	37.65 (4.11)	0.045
	Double Support Time (s)	Impaired	0.04 (0)	0.14 (0.04)	0.15 (0.05)	0.317
		Less Impaired		0.18 (0.06)	0.17 (0.05)	0.191
	stance Time (s)	Impaired	0.54 (0.05)	0.71 (0.13)	0.72 (0.14)	0.729
		Less Impaired		0.74 (0.14)	0.76 (0.13)	0.519
	swingTime (s)	Impaired	0.39 (0.03)	0.4 (0.06)	0.41 (0.06)	0.588
		Less Impaired		0.37 (0.06)	0.36 (0.06)	0.455
	stance (%)	Impaired	57.97 (1.93)	63.38 (3.82)	62.48 (4.32)	0.238
		Less Impaired		65.57 (4.37)	66.19 (4.38)	0.448
	swing (%)	Impaired	42.03 (1.93)	36.62 (3.82)	37.52 (4.32)	0.238
		Less Impaired		34.43 (4.37)	33.81 (4.38)	0.448
	GDI	Impaired	-	76.64 (7.1)	78.02 (9.75)	0.334
		Less Impaired		79.37 (12.12)	78.84 (10.98)	0.732
	step Length (m)	Impaired	0.58 (0.06)	0.43 (0.24)	0.45 (0.2)	0.165
		Less Impaired		0.4 (0.11)	0.4 (0.14)	0.844
	stride Length (m)	Impaired	1.13 (0.1)	0.8 (0.24)	0.82 (0.28)	0.361
		Less Impaired		0.79 (0.24)	0.81 (0.29)	0.588
ankle kinematics	Foot Progression- Stance(deg)	Impaired	-10.96 (1.39)	-14.26 (9.55)	-12.96 (10.03)	0.188
		Less Impaired		-10.95 (8.42)	-11.32 (8.27)	0.669
	IC Flexion Ankle (deg)	Impaired	-1.9 (3.9)	-7.5 (5.52)	-7.66 (6.6)	0.879
		Less Impaired		-2.91 (6.64)	-3.21 (6.7)	0.757
	Maximum Ankle flexion- Stance (deg)	Impaired	12.8 (3)	7.9 (7.83)	8.32 (8.49)	0.705
		Less Impaired		9.43 (4.16)	8.97 (4.39)	0.617
	Minumum Ankle flexion- Stance (deg)	Impaired	-2.4 (3.6)	-8.93 (5.48)	-9.73 (6.89)	0.46
		Less Impaired		-6.42 (4.55)	-8.26 (3.9)	0.1
	ROM Ankle flexion- Stance (deg)	Impaired	15.2 (3.3)	15.73 (5.06)	16.78 (6.2)	0.252
		Less Impaired		16.2 (7.35)	15.7 (4.55)	0.17
	Maximum Ankle flexion- Swing (deg)	Impaired	2.7 (3.2)	-0.95 (7.37)	-1.14 (7.11)	0.856
		Less Impaired		3.6 (5.68)	3.52 (5.92)	0.932
	Minumum Ankle flexion- Swing (deg)	Impaired	-8 (3.3)	-11.93 (7.96)	-13.6 (10.5)	0.315
		Less Impaired		-9.12 (3.81)	-10.34 (4.92)	0.325
	ROM Ankle flexion- Swing (deg)	Impaired	10.7 (3.25)	10.63 (4.19)	10.83 (4.82)	0.787
		Less Impaired		10.72 (3.89)	11.92 (5.81)	0.164
	Maximum Ankle flexion (deg)	Impaired	12.8 (3)	8.1 (7.52)	8.52 (8.23)	0.708
		Less Impaired		9.51 (4.16)	9.29 (4.43)	0.807
	Time Maximum Ankle flexion (%cycle)	Impaired	40	46 (9)	42.5 (10.5)	0.008
		Less Impaired		52.63 (13.91)	50.75 (8.19)	0.55
	Minimum Ankle flexion (deg)	Impaired	-8 (3.6)	-11.54 (7.57)	-13.33 (9.8)	0.23
		Less Impaired		-8.7 (4.45)	-10.25 (4.46)	0.174
	Time Minimum Ankle flexion (%cycle)	Impaired	64	74 (33)	67.5 (6)	0.113
		Less Impaired		69.5 (8)	69.5 (7)	0.878
knee kinematics	IC Flexion Knee (deg)	Impaired	9.4 (3.4)	16.09 (7.64)	16.27 (7.25)	0.88
		Less Impaired		18.08 (6.3)	17.99 (7.84)	0.938
	Maximum Knee flexion (deg)	Impaired	56.6 (5.9)	46.9 (8.94)	46.59 (8.3)	0.855
		Less Impaired		53.26 (6.14)	53.63 (7.15)	0.76
	Time Maximum Knee flexion (%cycle)	Impaired	72	79.28 (6.5)	80.16 (6.25)	0.24
		Less Impaired		80.48 (6.05)	81.12 (7)	0.525
	Minimum Knee flexion (deg)	Impaired	6.6 (3.9)	6.18 (7.9)	7.79 (8.76)	0.191
		Less Impaired		4.85 (6.59)	4.47 (9.64)	0.796
	Time Minimum Knee flexion (%cycle)	Impaired	39	30.24 (14.42)	35.81 (14.25)	0.009
		Less Impaired		37.33 (9.56)	38.62 (10.22)	0.504
	ROM Knee flexion (deg)	Impaired	50 (4)	38.56 (12.98)	37.72 (12.38)	0.531
		Less Impaired		46.98 (13.3)	47.2 (13.97)	0.889
hip kinematics	IC Flexion Hip (deg)	Impaired	37.9 (3.1)	40.17 (10.06)	39.32 (8.93)	0.337
		Less Impaired		44.01 (7.35)	42.64 (8.91)	0.178
	Maximum Hip flexion (deg)	Impaired	37.9 (3.1)	45.51 (9.57)	45.07 (8.31)	0.694
		Less Impaired		48.74 (9.01)	47.42 (9.22)	0.165
	Time Maximum Hip flexion (%cycle)	Impaired	85	90.43 (4.88)	90.36 (6.1)	0.938
		Less Impaired		92.5 (3.16)	93.07 (3.02)	0.365
	Minimum Hip flexion (deg)	Impaired	-2.4 (4.7)	10.63 (11.31)	8.61 (12)	0.078
		Less Impaired		5.35 (13.68)	3.53 (14.78)	0.188
	Time Minimum Hip flexion (%cycle)	Impaired	51	54.8 (3.58)	54.55 (3.83)	0.747
		Less Impaired		55 (6)	55 (4.5)	0.292
	ROM Hip flexion (deg)	Impaired	40.3 (3.9)	35.36 (8.13)	37.43 (8.15)	0.0495
		Less Impaired		43.94 (10.06)	44.91 (11.49)	0.379
	Mean AbAd Hip- Stance (deg)	Impaired	2.42(2.21)	-2.15 (5.65)	-2.19 (4.1)	0.331
		Less Impaired		-3.23 (5.35)	-4.43 (5)	0.023
	Mean AbAd Hip- Swing (deg)	Impaired	0.31 (3.15)	-5.65 (3.74)	-5.53 (4.09)	0.82
		Less Impaired		-8.08 (4.1)	-9.3 (4.34)	0.014
	ROM AbAd Hip (deg)	Impaired	11.5 (2.15)	10 (2.2)	10.9 (2.97)	0.135
		Less Impaired		11.5 (4.05)	11 (3.8)	0.24
	IC Hip Rotation (deg)	Impaired	-5 (6.1)	13.35 (14.37)	12.42 (11.77)	0.756
		Less Impaired		2.96 (16.08)	1.09 (13.32)	0.519
	Mean Hip Rotation - Stance (deg)	Impaired	0.23 (1.82)	17.44 (13.88)	17.25 (10.98)	0.943
		Less Impaired		9 (12.73)	8.34 (12.39)	0.796
	Mean Hip Rotation - Swing (deg)	Impaired	-1.96 (1.98)	19.12 (13.21)	18.59 (10.97)	0.856
		Less Impaired		9.3 (15.03)	9.2 (13.7)	0.97
	IC Pelvic Tilt (deg)	Impaired	12.8 (2.3)	16.97 (6.52)	15.44 (6.95)	0.064
		Less Impaired		19.4 (6.02)	17.66 (6.89)	0.047
	Mean Pelvic Tilt (deg)	-	11.97 (0.56)	20.21 (7.23)	18.89 (7.01)	0.0813382
	ROM Pelvic Tilt (deg)	-	1.9 (2.7)	9.29 (3.55)	9.23 (3.95)	0.898574
	Mean Pelvic Obliquity (deg)	-	-0.122 (2.167)	0.86 (2.39)	0.14 (2.63)	0.126411
	ROM Pelvic Obliquity (deg)	-	7.3 (1.5)	6.7 (2.33)	7.23 (2)	0.158073
	Mean Pelvic Rotation (deg)	-	1.24 (4.14)	1.64 (9.71)	2.85 (10.08)	0.158725
	ROM Pelvic Rotation (deg)	-	12 (3.25)	16.29 (5.18)	16.97 (5.2)	0.430372
trunk kinematics	IC Trunk Tilt (deg)	Impaired	7.9 (9.1)	46.7 (13.87)	49.61 (14.24)	0.372
		Less Impaired		48.02 (15.6)	53.14 (14.87)	0.134
	Mean Trunk Tilt (deg)	-	7.19 (0.53)	48.4 (18.59)	50.35 (18.7)	0.50271
	ROM Trunk Tilt (deg)	-	1.8 (10.55)	10.51 (4.18)	11.61 (4.55)	0.270796
	Mean Trunk Obliquity (deg)	-	0.264 (1.30)	0.8 (2.26)	0.48 (1.48)	0.433516
	ROM Trunk Obliquity (deg)	-	4 (1.3)	11.18 (5.24)	10.64 (5.04)	0.470462
	Mean Trunk Rotation (deg)	-	1.49 (2.357)	-0.93 (6.94)	-0.02 (5.93)	0.263169
	ROM Trunk Rotation (deg)	-	6.2 (4.65)	14.15 (4.61)	14.07 (4.82)	0.949534
kinetics	Maximum Moment Flexion Ankle (Nm)	Impaired	1.096 (0.2)	0.87 (0.36)	1.1 (0.49)	0.055
		Less Impaired		1.01 (0.32)	1.08 (0.29)	0.035
	Maximum Moment Flexion Knee (Nm)	Impaired	0.48 (0.106)	0.27 (0.18)	0.3 (0.16)	0.312
		Less Impaired		0.38 (0.19)	0.33 (0.11)	0.239
	Minimum Moment Flexion Knee (Nm)	Impaired	-0.278 (0.146)	-0.3 (0.15)	-0.34 (0.19)	0.155
		Less Impaired		-0.32 (0.16)	-0.4 (0.21)	0.175
	Maximum Moment Flexion Hip (Nm)	Impaired	0.799 (0.283)	0.79 (0.2)	0.82 (0.22)	0.649
		Less Impaired		0.85 (0.19)	0.88 (0.21)	0.56
	Minimum Moment Flexion Hip (Nm)	Impaired	-0.695 (0.158)	-0.43 (0.18)	-0.46 (0.21)	0.602
		Less Impaired		-0.51 (0.24)	-0.56 (0.24)	0.22
	Maximum Power Flexion Ankle (W)	Impaired	2.34 (0.473)	0.89 (0.4)	0.94 (0.34)	0.458
		Less Impaired		1.31 (0.67)	1.42 (0.82)	0.342
	Time Maximum Power Flexion Ankle (%cycle)	Impaired	52	55.31 (4.01)	54.38 (4.35)	0.31
		Less Impaired		60.25 (4.48)	60.06 (3.77)	0.803
	Minimum Power Flexion Ankle (W)	Impaired	-0.422 (0.246)	-0.62 (0.22)	-0.65 (0.25)	0.803
		Less Impaired		-0.54 (0.22)	-0.53 (0.13)	0.956
	Time Minimum Power Flexion Ankle (%cycle)	Impaired	35	1 (5.5)	1 (5)	0.125
		Less Impaired		1 (28.75)	1 (26.75)	0.492
	Maximum Power Flexion Knee (W)	Impaired	0.379 (0.281)	0.32 (0.17)	0.59 (0.38)	0.005
		Less Impaired		0.38 (0.1)	0.43 (0.24)	0.45
	Maximum Power Flexion Hip (W)	Impaired	0.443 (0.296)	0.82 (0.34)	1.1 (0.51)	0.063
		Less Impaired		1.14 (0.31)	1.14 (0.41)	0.979
GVS/GPS	aGVS Ankle Dorsiflexion	Impaired	-	8.49 (2.8)	8.53 (2.96)	0.956
		Less Impaired		7.89 (2.36)	7.63 (2.7)	0.584
	aGVS Ankle Intra/Extra Rotation (Foot progression)	Impaired	-	8.69 (3.99)	8.78 (3.59)	0.893
		Less Impaired		10.6 (9.4)	11.3 (5.9)	0.911
	aGVS Pelvic Tilt	Impaired	-	7.6 (7.43)	6.6 (5.33)	0.041
		Less Impaired		9.14 (3.83)	8.61 (4.42)	0.47
	aGVS Pelvic Rotation	Impaired	-	10.6 (12.4)	10.6 (9.8)	0.884
		Less Impaired		8.65 (5.4)	8.65 (6.5)	0.465
	aGVS Pelvic Obliquity	Impaired	-	3.65 (5.4)	4.5 (4.85)	0.311
		Less Impaired		3.5 (2.1)	3.9 (0.85)	0.38
	aGVS Hip Flexion/Extension	Impaired	-	9.1 (7.15)	7.95 (5.25)	0.04
		Less Impaired		9.8 (4.44)	9.14 (4.67)	0.408
	aGVS Hip AbAd	Impaired	-	6.07 (2.56)	5.81 (2.03)	0.563
		Less Impaired		8.56 (3.89)	8.71 (3.62)	0.77
	aGVS Hip Intra/Extra Rotation	Impaired	-	10.85 (16.35)	17.2 (14.55)	0.659
		Less Impaired		13.05 (10.7)	12.2 (13.65)	0.989
	aGVS Knee Flexion/Extension	Impaired	-	11 (10.8)	11.65 (10.05)	0.577
		Less Impaired		9.57 (5.87)	10.49 (6.07)	0.063
	aGPS	Impaired	-	12.76 (2.79)	12.47 (2.76)	0.54
		Less Impaired		11.54 (3.18)	11.6 (3.2)	0.865
